# Supplementary material for: Impact of intraamniotic inflammation on tryptophan metabolism in the placenta-fetal brain axis in rats
Source: Reproduction. 2025 Apr 18;169(5):e240378. doi: 10.1530/REP-24-0378 (PMC12023346; doi:10.1530/REP-24-0378)
Supplement: Supplementary file 1 [file supplementary_tables.xlsx]

## Sheet: Raw data_metabolites
Sample	Type	Asample/AQC
		5-HIAAa	Adenineb	Adenosinea	ADMAa	AMPb	Argininea	Argininosuccinateb	Aspartic acida	Betaineb	CAR 20:4b	CAR 14:0b	CAR 16:0b	CAR 18:1b	CAR 2:0b	CAR 3:0b	CAR 5:0;Ob	Carnitinea	CDP-cholineb	Creatineb	Creatinineb	Cystineb	Cytidinea	Deoxycarnitineb	GABAa	Glutamic acida	Glutaminea	GMPb	Guanineb	Guanosinea	Histidinea	Hypoxanthinea	IMPb	Inosinea	iso CAR 4:0b	iso CAR 4:0b	iso CAR 5:0b	Isoleucinea	Kynurenic acida	Kynureninea	Leucinea	Lysinea	Methioninea	Methyladenosineb	MTAb	N-acetylneuramic acidb	Nicotinamidea	Pantothenic acidb	Phenylalaninea
IA1	PBS	0.449418	1.46738	2.08115	0.788111	ND	1.28833	3.51464	0.980198	0.888356	0.593361	0.17022	0.109716	0.510255	0.818992	0.83856	0.585293	0.851747	ND	0.714432	0.544968	2.68406	1.65714	0.638895	1.2047	1.27444	1.0385	ND	0.996451	1.058	1.09676	1.12298	ND	1.78188	0.699955	0.760263	0.905132	0.967876	0.114202	0.78373	0.87955	0.777648	0.886433	0.716312	1.74205	1.6229	0.942708	1.48615	0.952855
IA2	PBS	0.207207	1.73994	3.88564	0.612898	ND	1.19831	3.16945	1.54444	0.968036	1.79742	0.339192	0.257301	1.38734	0.926347	1.21103	0.851323	0.984964	ND	0.818992	0.686199	0.587159	1.2585	0.930285	1.27586	1.04164	0.993178	ND	1.42272	1.60526	1.09135	1.13625	ND	1.90233	0.85152	1.59063	0.834264	0.710221	0.329882	0.830579	0.698519	0.603634	0.656166	0.6787	4.8936	1.1229	0.954911	0.592228	0.824696
IA3	PBS	0.186069	1.20511	2.33223	0.349867	ND	1.09193	1.57106	1.01176	0.972901	3.40803	5.54587	3.9893	5.80456	0.936884	0.682892	0.772646	0.876713	ND	0.932369	1.0391	0.539137	0.860294	0.803848	1.3407	0.993084	1.16871	ND	1.09542	0.502268	1.17647	0.955562	ND	1.91636	0.790938	0.824587	0.882223	0.822938	0.630769	0.751634	0.777075	0.527397	0.732478	0.545786	3.40535	1.26375	0.838287	0.47906	0.873239
IA4	PBS	0.233151	0.933049	2.34394	0.583099	ND	1.08205	1.45723	1.09412	0.969183	1.79866	1.55844	2.12051	1.95993	0.857692	0.760267	0.713492	0.864835	ND	0.805632	0.72435	0.990874	1	0.875898	1.19153	1.01126	1.12577	ND	0.892892	0.482178	1.01034	0.877974	ND	1.70152	1.02942	1.05408	1.34233	0.773642	0.786154	0.590414	0.699719	0.701641	0.758533	0.651936	2.41838	1.45587	0.784315	0.255045	0.906167
IA5	LPS	0.476086	1.42254	4.35427	0.757834	ND	1.36039	3.16736	1.24	0.967257	0.641046	0.299061	0.253923	0.551973	0.832462	0.727393	0.531004	0.882135	ND	1.20862	1.24683	1.13923	1.85185	0.85394	1.32504	1.46501	1.20967	ND	1.29962	0.690433	1.05197	1.10017	ND	2.18603	0.499638	0.556496	0.588695	0.886322	0.343348	1.20332	0.772184	0.751339	0.865974	0.846499	5.85321	1.44939	0.930389	1.3412	0.886454
IA6	LPS	0.460038	1.21561	2.21147	0.63919	ND	1.3385	2.64425	1.33	1.01678	0.847861	0.395616	0.334326	0.645442	0.849427	0.944291	0.690201	0.970408	ND	1.12846	1.04541	4.89048	0.666667	0.874293	1.34281	1.53092	1.11881	ND	1.03308	1.28641	1.20038	1.00837	ND	2.37564	0.669435	0.787218	0.678186	0.874307	0.281831	1.08299	0.694777	0.773119	0.754588	0.585727	2.58257	0.83381	0.879841	1.06191	0.825001
IA7	LPS	0.230533	1.43852	2.87848	0.951956	ND	1.33814	2.96101	1.41584	0.77585	0.963841	0.417936	0.610425	0.79143	0.724065	0.477478	0.397958	0.794574	ND	0.943047	0.84281	0.934138	1.26429	0.669601	1.24832	1.64665	1.2	ND	0.779059	0.648962	1.27636	0.996479	ND	2.14174	0.350841	0.355284	0.41465	0.850777	0.311859	1.2996	0.842488	0.880817	0.913288	0.694592	0.996542	0.397702	0.939874	1.24825	0.982384
IA8	PBS	0.237557	0.901818	2.52563	0.661067	ND	1.12917	2.52119	1.1	0.852513	1.03253	0.839942	1.261	1.24557	0.88744	0.49848	0.53192	0.872118	ND	1.10883	1.01643	0.689249	0.923077	0.86235	1.29798	1.08264	1.36656	ND	0.82847	0.459605	1.25943	1.06039	ND	1.97638	0.210864	0.416589	0.139694	0.782353	0.784173	2.49778	0.703369	0.714274	0.819645	0.550756	4.08013	0.918816	0.858272	0.871691	0.881423
IA9	PBS	0.505966	0.888618	2.59859	0.331282	ND	1.14487	0.711591	0.917647	0.914424	0.565217	0.163385	0.109718	0.220862	0.65782	0.524345	0.653597	0.95763	ND	1.05926	1.0126	1.70656	1.19118	0.863726	1.49171	1.03142	1.00982	ND	0.849075	0.829553	0.960569	1.02717	ND	2.22237	0.344742	0.430591	0.244929	0.87827	1.66462	0.982571	0.698312	0.543628	0.751444	0.552164	2.18861	0.908309	0.882522	0.975508	0.812813
IA10	PBS	0.13802	1.57821	3.97922	0.36697	ND	1.27085	1.79696	1.45882	0.838514	0.978595	0.308756	0.336707	0.446118	0.716076	0.310078	0.396974	0.849454	ND	1.13111	1.08838	1.79853	1.83824	0.707436	1.53039	1.63821	1.75276	ND	1.4703	0.761504	1.22948	1.08617	ND	2.54734	0.152041	0.233896	0.0896856	1.00101	0.390769	1.15033	0.81294	0.734553	0.848122	0.66697	1.80658	0.365903	0.978851	1.042	0.907384
IA11	LPS	0.289714	2.22037	4.44322	0.507283	ND	1.27201	1.94325	1.56977	0.886615	0.912008	0.251462	0.212973	0.544704	0.753618	0.505108	0.759089	0.979752	ND	1.0983	0.996907	2.40129	2.19118	0.915373	1.40411	1.41274	1.55244	ND	0.776303	1.15889	0.965238	1.26252	ND	2.55162	0.493835	0.643756	0.394352	0.955645	0.196949	1.55746	0.683504	0.831425	0.827675	0.559811	1.87382	0.442025	1.08467	2.15667	0.928232
IA12	LPS	0.285492	1.01115	1.81427	0.434818	ND	1.1047	1.12657	0.766667	1.08314	1.86612	0.860105	1.15025	3.434	0.781753	1.05298	1.24736	1.07103	ND	1.01859	0.681033	0.672075	0.734694	1.18161	1.2431	0.675493	1.05799	ND	1.17318	1.61278	0.911693	0.988583	ND	2.27836	1.13116	1.47933	0.986293	0.710221	0.223373	0.71281	0.631111	0.722325	0.646629	0.400722	1.19461	0.462978	0.887637	0.529964	0.801637
IA13	LPS	0.338626	1.29697	1.85204	1.08165	ND	1.14252	3.46915	1.16667	1.08248	1.68427	1.26356	1.42111	2.24965	0.999026	1.42246	1.66057	1.19791	ND	1.09664	0.828147	0.216921	0.748252	1.49653	0.934343	0.795089	1.27233	ND	1.15561	1.15919	1.01179	1.22327	ND	1.94912	1.50904	1.7619	1.24857	0.876471	0.31223	0.92	0.775572	0.923427	0.87159	0.591361	2.30795	1.03087	1.11951	1.00773	0.971543
IA14	LPS	0.277975	1.38771	2.75022	0.461649	ND	1.23696	2.04285	1.36471	1.08941	3.14983	1.36992	1.50969	2.87445	0.896128	1.20153	1.32566	1.13363	ND	1.14241	1.04282	0.214812	0.727941	1.30948	1.42173	0.926102	1.36196	ND	1.34177	1.86649	1.21655	1.10907	ND	2.40956	1.03446	1.06145	0.926995	0.806841	0.173846	0.849673	0.699015	0.751861	0.721009	0.478815	3.18861	0.782092	1.06013	0.579731	0.804235
IA15	LPS	0.384967	1.65309	2.43578	1.14562	ND	1.55541	5.0431	2.18605	0.70389	0.152692	0.0612764	0.0359177	0.0678588	0.574323	0.357981	0.275294	0.734034	ND	1.13062	1.50668	3.81874	1.74265	0.604489	1.42466	2.01891	1.73146	ND	1.21232	0.647372	1.46002	1.0837	ND	2.32081	0.279072	0.267062	0.210678	0.975806	0.45215	1.56479	0.804987	0.865935	0.998627	0.641566	6.2959	1.65507	0.926242	1.62831	0.938682
IA16	LPS	0.442684	1.62043	2.99026	0.915988	ND	1.37604	3.17744	1.68889	0.720872	0.284792	0.131459	0.172489	0.281736	0.615403	0.363246	0.372554	0.788155	ND	1.11296	1.44036	3.30514	1.14966	0.67555	1.27414	2.05862	1.73337	ND	1.26071	0.850877	1.01583	1.08647	ND	2.32996	0.465659	0.474089	0.282939	0.852476	0.381657	1.81198	0.817778	0.778853	0.900909	0.968412	6.96431	2.36168	1.06349	2.05209	0.958967
IA17	LPS	0.187002	1.41531	1.94269	0.77911	ND	1.532	3.36132	1.71287	0.878126	0.399526	0.265651	0.604656	0.829427	0.523716	0.321869	0.405702	0.815389	ND	1.19321	1.21814	2.53342	1.67857	0.781653	1.20134	2.09673	1.55508	ND	1.15528	0.652015	1.48957	1.05837	ND	2.09888	0.396417	0.436538	0.271979	0.941969	0.245974	1.55754	0.85043	0.744037	0.960075	0.829344	5.95297	1.22137	0.903893	2.0242	0.951945
IA18	PBS	0.181177	1.34003	1	0.438519	ND	1.19459	0.962814	0.712871	0.946979	1.35566	1.02572	1.12795	0.753433	0.734627	0.632872	0.801824	0.818282	ND	0.773553	0.530635	0.229866	0.807143	0.945696	1.23826	0.714657	0.85508	ND	1.27063	1.44078	1.16107	0.966956	ND	2.12226	1.34061	0.911988	1.34682	0.719171	2.04539	0.833333	0.696889	0.750292	0.743307	0.391401	1.87621	0.429534	0.817092	0.596713	0.867342
IA19	PBS	0.362447	2.24012	2.26211	0.924101	ND	1.31615	1.8033	1.30233	0.715551	0.90528	0.475718	0.732986	0.53477	0.542204	0.288743	0.336232	0.652997	ND	0.68236	0.561218	0.81454	1.92647	0.516219	1.50171	1.40279	0.938559	ND	2.11185	0.978145	1.44206	0.912255	ND	2.48743	0.565314	0.400205	0.429215	0.975806	1.0749	1.07579	0.830563	0.634701	0.754516	0.673838	4.02776	0.458693	0.837651	0.935437	0.938117
IA20	PBS	0.22274	1.5548	2.9767	0.676444	ND	1.22693	4.89428	1.95556	0.847735	1.26307	0.316696	0.259079	0.460307	0.725814	0.493381	0.553197	0.773356	ND	0.717966	0.51251	0.686918	0.972789	0.756182	1.18103	1.52557	0.952814	ND	1.09777	3.53195	1.0877	0.982866	ND	1.79101	0.705996	0.425302	0.607923	0.782929	0.248521	0.873967	0.671852	0.750084	0.697863	0.459386	2.43367	0.53193	0.909542	1.05798	0.845045
IA21	PBS	0.208768	1.48934	1.53943	0.889843	ND	1.15492	2.00777	1.20792	0.90651	1.71903	1.4978	2.14269	1.35699	0.778813	0.558192	0.638465	0.731	ND	0.935545	0.755237	1.5582	0.778571	0.768642	1.17953	1.29002	0.832086	ND	1.24312	0.911477	1.42063	0.929156	ND	1.82908	1.27192	0.491526	1.16116	0.882902	0.461201	0.813492	0.812045	0.750792	0.83897	0.41445	2.19571	0.891428	0.899549	0.36439	0.907935
IA22	PBS	0.155444	1.90694	3.48807	0.67779	ND	1.48028	3.63875	1.8	0.982817	1.14501	0.756263	1.16083	1.56	0.502928	0.355878	0.402321	0.656939	ND	0.81038	0.550543	0.801002	1.66667	0.598579	1.18117	1.80074	0.81887	ND	1.2949	1.79403	1.40764	0.978216	ND	1.98885	0.91909	0.369755	0.740226	0.683919	0.214592	1.10166	0.612964	0.767674	0.732306	0.583034	6.11796	0.618036	0.856541	0.490735	0.803299
IA23	PBS	0.308999	1.72948	2.53999	0.380372	ND	1.10832	1.14417	0.9	0.990127	0.994453	0.541232	0.351142	0.429524	0.711655	0.599133	0.591847	0.82652	ND	1.09425	0.910229	2.79098	1.91852	0.832516	1.34813	1.35879	0.741992	ND	1.59263	1.03717	1.0288	1.08545	ND	2.21967	0.55705	0.364056	0.438844	0.695933	0.340486	1.09336	0.624921	0.507215	0.694701	0.613106	1.51114	1.05285	0.922736	0.85236	0.799521
IA24	PBS	0.408244	1.39333	4.44864	0.573443	ND	1.14306	1.27547	0.988889	0.849498	0.328533	0.171429	0.191954	0.129813	0.654527	0.574217	0.571289	0.802853	ND	0.888263	0.631812	3.07029	1.67832	0.750217	1.22054	1.38137	0.796841	ND	1.43678	0.821664	0.929245	0.943226	ND	2.1192	0.596836	0.422437	0.558875	0.695098	0.453237	0.886667	0.622142	0.483824	0.689685	0.522246	2.8596	0.970525	0.863989	0.811572	0.890435
IA25	PBS	0.361527	1.22727	4.33617	0.895023	ND	1.3448	2.88235	1.48889	0.790043	0.354667	0.125948	0.158118	0.137879	0.600807	0.38272	0.492779	0.841887	ND	1.04181	1.04596	8.00191	1.1049	0.750742	1.45623	1.90229	0.93573	ND	1.07073	0.889288	1.28302	0.977283	ND	2.21353	0.335244	0.294381	0.284575	0.767647	0.294964	1.20889	0.628159	0.619818	0.720307	0.493737	5.81987	2.06454	0.910951	0.787155	0.851658
IA26	PBS	0.268411	1.49198	0.902312	0.359991	ND	1.07592	1.03939	0.883721	0.949402	2.61698	3.20519	4.1821	4.03752	1.44211	1.64747	2.12292	1.16912	ND	1.15095	0.802182	1.72472	0.661765	1.67252	1.25685	0.751327	0.726165	ND	1.47962	0.632014	1.26941	0.825819	ND	1.97745	1.13246	0.893928	1.3239	0.90121	0.61165	1.06601	0.865729	0.557649	0.738923	0.652324	1.20883	0.636452	0.997365	0.449572	0.938132
IA27	LPS	0.319537	1.5037	2.30372	0.624576	ND	1.12918	1.81851	1.32558	0.865666	2.68789	2.67862	2.46796	3.16873	0.973094	0.760772	1.00847	0.896995	ND	1.11323	1.06252	1.77286	1.26471	1.03865	1.57021	0.912741	0.902013	ND	1.3782	0.826344	1.15006	0.976891	ND	2.26027	0.447727	1.00922	0.372604	0.773185	0.463245	1.45721	0.670077	0.647185	0.72235	0.547332	2.99874	0.584743	0.861318	0.589075	0.832339
IA28	LPS	0.374392	1.06783	2.23687	0.667644	ND	1.15398	1.77851	1.11	0.789898	0.996163	0.348278	0.306551	1.15975	0.701408	0.493435	0.617453	0.804586	ND	1.15987	1.18498	1.8994	0.680272	0.728163	1.2976	1.23217	0.900398	ND	0.808529	0.845301	0.719095	0.915901	ND	2.16816	0.381933	0.518867	0.297205	0.677686	0.337838	1.25532	0.556818	0.526404	0.708591	0.564226	1.96937	0.600181	0.9257	0.688176	0.84907
IA29	LPS	0.250912	1.36659	1.97303	1.0699	ND	1.43089	1.48099	0.67	0.769606	0.325403	0.410607	0.484208	0.546924	0.62155	0.427332	0.437643	0.680846	ND	0.949288	0.679907	2.40135	1.80272	0.577356	1.58595	1.20372	0.780876	ND	1.07833	0.398716	1.11434	0.831124	ND	1.88552	0.326373	0.530966	0.279654	0.745638	0.283784	1.14894	0.674641	0.515666	0.761898	0.477861	1.46011	0.398529	0.726806	0.854282	0.892234
IA30	LPS	0.216489	1.83879	0.635194	0.826794	ND	1.32217	2.43733	1.48889	0.803235	1.0144	0.338776	0.29306	0.712183	0.963056	0.455815	0.818395	0.907208	ND	1.19016	1.10425	1.08206	1.81818	0.89878	1.43603	1.63827	1.09314	ND	1.40053	0.925793	1.14328	1.15934	ND	2.36147	0.282334	0.575578	0.259076	0.757843	0.2	1.66	0.684717	0.641766	0.826084	0.770194	2.81854	0.787702	1.02753	1.11242	0.885852
IA31	LPS	0.240758	1.44706	1.42567	0.76494	ND	1.17843	2.15674	1.12222	0.895154	1.92895	0.49174	0.440112	1.01347	1.00611	0.787307	1.14886	0.929263	ND	1.02816	0.961259	2.23818	0.918367	1.18773	1.36034	1.00347	0.896532	ND	1.29702	0.537594	1.07125	1.1118	ND	1.76738	0.427358	0.728479	0.389474	0.808219	0.267751	1.12397	0.885926	0.651497	0.904903	0.541065	1.67879	0.997247	0.91105	0.55188	0.903076
IA32	LPS	0.243864	1.26416	2.05821	1.09218	ND	1.54678	2.4255	1.2	0.7562	0.41046	0.295929	0.641751	0.956463	0.466955	0.183624	0.262709	0.756107	ND	1.19606	0.944629	6.7398	1.79259	0.543835	1.25222	2.25315	1.16948	ND	1.02741	0.350396	1.1077	0.932013	ND	2.22971	0.219907	0.321734	0.178765	0.890943	0.479256	1.47925	0.701699	0.821944	0.934164	0.814632	1.27916	0.397221	0.84998	1.67905	0.912575
IA33	PBS	ND	0.824179	4.2168	0.211965	0.0485569	0.658444	0.0139625	0.758242	0.754868	ND	ND	ND	ND	0.597449	ND	0.338777	0.524232	0.00483092	0.802193	0.681129	1.23459	0.21435	0.281772	0.954946	1.08119	1.16336	0.0301432	0.413163	0.800074	0.475216	0.607298	0.0292763	1.00997	ND	ND	ND	0.811011	ND	0.502321	0.684958	0.512192	0.449179	0.106551	0.152699	0.494568	0.564107	0.732754	0.603927
IA34	PBS	ND	1.14982	1.67813	1.05878	9.08789	1.03468	1.03121	0.994872	0.836574	ND	ND	ND	ND	1.09212	ND	0.8376	0.92734	0.491599	0.986127	1.26802	4.13756	0.651628	0.714074	1.07806	1.19574	1.26755	6.01999	0.541572	0.328381	0.959837	0.793993	9.09341	0.987047	ND	ND	ND	0.961412	ND	0.915179	1.10336	0.938981	0.895184	0.290976	1.82161	1.20691	0.999363	0.927853	0.878692
IA35	PBS	ND	1.85612	3.18157	0.582661	3.35269	0.882695	0.49284	0.906736	0.92329	ND	ND	ND	ND	1.72434	ND	0.725729	0.937916	0.916621	0.957155	1.6012	0.419102	0.718453	0.727474	0.890597	0.936125	1.34155	1.53576	0.568194	0.377509	0.656889	0.70545	4.2095	0.763913	ND	ND	ND	0.968671	ND	0.677917	1.02566	0.851751	0.847355	0.30507	1.62389	2.19732	0.994921	0.937682	0.910394
IA36	PBS	ND	2.04753	3.02041	0.679411	2.49515	0.870635	0.411951	0.967391	0.846115	ND	ND	ND	ND	1.67989	ND	0.681148	0.851729	0.93134	0.956951	1.41111	1.15966	0.692787	0.675756	1.04458	1.03649	1.57547	1.55153	0.421297	0.410177	0.738523	0.700382	3.81167	0.867072	ND	ND	ND	0.924452	ND	0.58864	1.07588	0.761737	0.871646	0.308604	1.91342	1.16238	0.979035	0.56973	0.925999
IA38	LPS	ND	1.4598	3.17429	1.32211	5.28096	1.07023	0.760314	1.18974	0.952382	ND	ND	ND	ND	1.91114	ND	1.02981	1.03972	1.96477	0.960105	1.34625	0.472437	0.421736	0.920071	1.01383	1.06658	1.35683	3.48974	0.670293	0.423488	1.29796	0.652752	5.97527	0.866663	ND	ND	ND	1.08785	ND	0.695536	1.17248	1.11469	1.06473	0.272419	2.09072	1.16254	0.922515	1.08089	0.971715
IA39	LPS	ND	2.38089	5.03817	0.616406	14.0482	0.83984	0.644455	0.989011	1.1019	ND	ND	ND	ND	1.93332	ND	1.02886	1.21416	1.3387	1.02332	1.67637	0.694737	0.621483	1.12439	1.07738	1.06953	1.08698	6.68978	0.609068	0.484321	0.931573	0.709792	11.5706	0.902189	ND	ND	ND	0.841413	ND	0.699164	1.02776	0.831018	0.84889	0.306619	3.1527	2.37506	0.95898	0.910305	0.973325
IA40	PBS	ND	3.26321	9.20123	0.359012	12.1289	0.63922	0.25235	1.35233	0.938377	ND	ND	ND	ND	1.31479	ND	0.707641	0.762369	2.32803	1.0749	1.89058	0.452505	0.551254	1.46637	0.984629	0.829588	1.15475	3.55679	0.405524	0.43633	0.394241	0.78179	6.16709	0.845832	ND	ND	ND	0.799323	ND	0.76567	0.916948	0.705675	0.640303	0.357977	5.21405	1.10934	1.1242	1.1796	0.855022
IA41	PBS	ND	1.52496	5.09081	1.10622	6.05319	0.85829	0.678302	0.971154	1.04686	ND	ND	ND	ND	0.989576	ND	0.816155	0.958268	2.31883	0.932676	1.31055	2.23114	0.593235	1.21796	0.932495	0.963183	0.873463	3.09821	0.42516	0.334412	0.641763	0.874686	3.25904	0.887713	ND	ND	ND	0.878913	ND	0.721755	0.990397	0.953341	0.833577	0.375999	1.93876	1.66869	0.989804	1.22707	0.885652
IA42	PBS	ND	1.009	4.67172	1.46238	0.344102	0.912968	0.692073	0.668269	0.849374	ND	ND	ND	ND	0.993181	ND	0.451273	0.610606	0.0933403	0.921734	1.10884	6.86462	0.594803	0.981122	0.801677	0.949722	0.958085	0.141697	0.826937	0.784914	0.580727	0.92319	0.146433	0.991415	ND	ND	ND	0.925865	ND	0.768441	0.850832	0.929231	0.829026	0.304789	1.23376	1.53044	0.87315	1.27367	0.887786
IA43	PBS	ND	0.772958	1.92273	1.43346	7.1456	1.00127	1.17435	0.475962	0.941084	ND	ND	ND	ND	0.903614	ND	0.659175	0.801872	5.50288	0.957303	1.48655	0.683769	0.822311	0.972677	0.873795	0.901412	1.02076	5.65432	0.233262	0.373985	0.81474	0.915046	3.99812	0.854558	ND	ND	ND	0.869028	ND	0.645191	0.957746	0.914478	0.957435	0.463552	2.9377	1.31943	0.898266	1.00729	0.950952
IA44	LPS	ND	0.86785	1.55199	0.906426	1.23041	0.981768	0.998753	1.15924	0.927973	ND	ND	ND	ND	1.64675	ND	0.789233	0.901024	0.707059	1.03964	1.31128	1.47746	0.880785	0.822985	1.04329	1.16697	1.18914	2.10539	0.478842	0.526366	0.839264	0.929039	1.6673	0.863609	ND	ND	ND	0.872557	ND	0.600844	0.934768	0.801257	0.887958	0.405859	1.4678	2.07056	0.971932	1.12345	0.872831
IA45	LPS	ND	0.879232	2.26475	0.920955	6.93967	1.02321	1.29361	0.826087	1.27537	ND	ND	ND	ND	1.12532	ND	0.956932	1.23557	2.33832	0.995073	1.35141	0.360784	1.04864	0.981253	1.18541	1.01686	0.908705	9.14464	0.74179	0.509092	0.929855	0.910089	5.67626	0.852413	ND	ND	ND	0.895207	ND	0.704819	1.00454	0.879026	0.968131	0.600414	1.23214	1.3301	0.976092	0.86838	0.933482
IA46	LPS	ND	1.5069	7.08497	1.00709	9.30235	0.946414	0.745848	1.25478	1.11143	ND	ND	ND	ND	2.07063	ND	1.00916	1.20045	1.37966	0.978117	1.68448	2.79711	0.669344	1.01739	1.16234	1.14574	1.10566	4.15043	0.463326	0.591094	0.791616	0.804515	5.43748	0.9756	ND	ND	ND	0.811385	ND	0.767089	0.886348	0.802063	0.910048	0.313743	2.66043	1.89466	1.00096	1.00647	0.873323
IA47	LPS	ND	1.10231	3.64542	1.64688	3.39474	1.0093	0.871643	0.985577	0.89513	ND	ND	ND	ND	2.07723	ND	0.816155	0.823876	0.705296	0.88887	1.29007	0.434849	0.355392	0.771364	0.92327	1.04246	1.12178	1.46658	0.323881	0.42174	1.01456	0.754255	2.94452	0.766391	ND	ND	ND	1.0659	ND	0.883287	1.09539	1.05446	1.07704	0.233298	1.12247	2.15474	0.872339	1.53635	0.993641
IA48	LPS	ND	2.07126	5.54316	1.19858	4.4439	0.948871	0.651564	1.35233	1.4052	ND	ND	ND	ND	1.87306	ND	0.910668	1.15896	1.56391	1.01131	1.54435	1.64457	0.0544568	1.02978	0.89783	1.17979	1.13311	1.82282	0.639023	0.589103	0.877018	0.894577	3.28431	0.942634	ND	ND	ND	0.882303	ND	1.98168	0.959487	0.736764	0.968301	0.344792	1.71571	1.16352	1.03093	0.999507	0.955755
IA49	LPS	ND	4.95233	5.04089	0.788207	20.0388	0.911679	0.748441	1.95541	1.05135	ND	ND	ND	ND	1.07084	ND	0.710958	1.13622	2.41245	1.03554	1.60148	2.45202	0.642135	0.965781	1.1645	1.15427	1.20753	5.08946	0.507498	0.328338	0.962606	0.736499	7.25078	0.923719	ND	ND	ND	0.818182	ND	0.881857	0.966375	0.64265	0.893868	0.342276	3.42212	1.71018	0.929605	0.702829	0.839887
IA50	LPS	ND	1.31673	9.24417	1.00046	3.72261	0.976104	0.496545	1.14674	0.895088	ND	ND	ND	ND	1.43534	ND	0.875708	0.895954	0.709302	1.00193	1.61787	1.41793	0.511772	1.12575	0.971631	1.0712	1.24958	2.4657	1.03247	1.07821	0.704876	0.900638	2.82242	1.12461	ND	ND	ND	0.732738	ND	0.962134	0.868353	0.722	0.877713	0.370464	1.88745	2.62773	1.03787	1.28863	0.932427
IA51	LPS	ND	0.98245	2.30299	1.94003	4.27267	1.19572	1.0793	1.10989	1.02248	ND	ND	ND	ND	1.2966	ND	0.83289	0.942926	1.14922	0.952541	1.52073	0.489223	0.473143	1.02062	1.04995	1.11828	1.39957	5.97061	1.80585	0.644262	1.48949	0.76967	7.62664	0.882091	ND	ND	ND	0.940016	ND	0.743733	1.07037	1.09626	1.13504	0.293652	2.5455	1.6136	0.966223	1.04013	1.02381
IA52	LPS	ND	1.01066	5.07723	1.79913	8.44825	1.17127	1.0532	1.42564	1.09362	ND	ND	ND	ND	2.24348	ND	1.04356	1.04961	3.25528	0.953838	0.961365	1.18083	0.49281	0.833492	1.18775	1.15113	1.13543	4.43814	0.360509	0.467115	1.27653	0.709278	6.91354	1.00956	ND	ND	ND	1.06732	ND	0.967857	1.15762	0.928936	1.16751	0.301789	1.16718	0.956562	0.975867	1.06138	0.980766
IA53	LPS	ND	3.17491	8.14562	0.353002	26.584	0.789087	0.430159	1.4456	1.12333	ND	ND	ND	ND	1.42851	ND	1.34478	1.26769	1.678	1.10057	0.664126	1.14196	0.686071	1.15864	1.26944	0.970737	1.05368	6.76466	0.422526	0.382738	0.961249	0.749974	10.2585	0.923042	ND	ND	ND	0.795936	ND	1.20058	0.871033	0.730654	0.82319	0.345501	1.22456	0.493042	0.98896	0.729371	0.897761
IA54	LPS	ND	3.22748	8.0313	0.297512	31.2824	0.734768	0.411487	1.33758	1.02709	ND	ND	ND	ND	1.74917	ND	1.1512	1.21165	1.80656	1.07828	0.963028	2.25549	0.828907	1.11154	1.18506	1.06362	0.853765	8.84191	0.418263	0.488429	0.571773	0.799248	10.1259	0.968814	ND	ND	ND	0.684792	ND	1.14093	0.752522	0.580271	0.741179	0.361996	1.6219	0.397177	1.00287	0.769993	0.880863
IA55	LPS	ND	3.96484	5.30799	0.0976197	59.7507	0.568311	0.245266	1.49457	1.17956	ND	ND	ND	ND	1.46644	ND	1.52815	1.41652	1.07918	1.01407	0.965539	11.7748	0.794894	1.09203	1.2847	0.929789	0.710006	11.4458	0.432736	0.197925	0.395495	0.70862	11.8656	0.933324	ND	ND	ND	0.597076	ND	1.37005	0.713359	0.455376	0.607143	0.375966	1.52814	0.344159	1.11783	0.719305	0.836893
IA56	LPS	ND	0.976926	10.1633	0.345174	12.2075	0.64102	0.248705	0.989011	0.845575	ND	ND	ND	ND	1.66924	ND	0.936954	0.871376	0.670961	1.03554	0.856653	4.82456	0.614938	0.749165	1.14006	1.00942	0.896983	4.22155	1.72534	0.841033	0.564655	0.781275	5.31201	1.03141	ND	ND	ND	0.619556	ND	0.916435	0.748225	0.448965	0.697263	0.238596	1.34087	0.71847	0.971029	0.780603	0.861959
IA57	LPS	ND	1.16835	8.28359	0.615237	4.81494	0.715032	0.299505	0.972527	0.963369	ND	ND	ND	ND	1.60779	ND	1.19028	1.0999	0.789587	1.09774	0.940685	5.06316	0.924216	1.08133	1.09207	1.09182	0.817885	1.3572	0.717514	0.912098	0.451239	0.85979	1.86859	1.14709	ND	ND	ND	0.649959	ND	1.24605	0.716591	0.362206	0.72333	0.275033	1.28226	0.602267	1.04263	0.729337	0.877695
IA58	PBS	ND	3.47062	3.21231	1.04867	9.06717	0.93868	0.705805	1.00962	0.87765	ND	ND	ND	ND	1.11864	ND	0.800702	0.919258	3.16151	0.911409	0.699028	1.75362	0.71035	0.595549	1.04486	1.03111	1.05514	1.56801	0.606183	0.255181	1.32354	0.747835	1.18873	0.862326	ND	ND	ND	0.928336	ND	0.858077	0.922535	0.578026	0.807832	0.272868	1.7279	0.428329	0.820964	0.636567	0.859732
IA59	PBS	ND	1.06135	6.85305	1.28684	16.2233	0.916026	1.09768	0.753846	1.03438	ND	ND	ND	ND	1.33113	ND	0.968284	1.03165	2.32683	0.932793	0.926239	5.93869	0.822008	1.05903	1.05138	1.15822	0.957711	10.6213	2.55591	1.06094	1.41818	0.867661	8.37072	1.09949	ND	ND	ND	0.76601	ND	0.8	0.894703	0.888456	0.797526	0.346544	2.24567	0.932742	1.01182	0.983717	0.951406
IA60	PBS	ND	0.785885	1.39616	1.76178	5.19783	1.07999	1.345	0.621762	0.953018	ND	ND	ND	ND	1.05567	ND	1.06866	0.929047	1.35875	0.965421	0.881612	7.6096	0.554332	0.788728	0.959313	1.00222	0.922761	6.31824	0.977207	0.694006	1.46744	0.864098	5.84326	0.987081	ND	ND	ND	0.81033	ND	0.655738	0.941256	0.789709	0.828602	0.334956	1.62113	0.678926	0.928265	1.16519	0.955476
IA61	PBS	ND	3.71419	6.53914	0.606437	31.8953	0.934664	0.612244	1.11957	0.98499	ND	ND	ND	ND	1.57241	ND	0.954288	0.926228	4.65781	0.945498	0.911279	1.1888	0.710571	0.994826	1.26241	0.897791	1.08112	13.1182	0.609549	0.316736	1.19789	0.776659	8.98859	0.876213	ND	ND	ND	0.759545	ND	0.692771	0.890402	0.733376	0.795433	0.415191	1.87716	0.566651	1.01127	0.702755	0.931049
IA62	PBS	ND	3.14627	6.80844	0.446762	34.6003	0.878793	0.584281	1.16923	1.02471	ND	ND	ND	ND	1.31789	ND	1.09133	0.971775	4.55014	0.928632	0.89439	1.27615	0.829634	0.955107	1.30237	1.02983	0.855998	8.60859	0.414835	0.393489	1.01058	0.716835	9.01616	0.906212	ND	ND	ND	0.751232	ND	0.702679	0.886305	0.644678	0.775206	0.410173	1.17635	0.528725	0.999295	0.735398	0.942565
aidentified, bannotated, ND – not detected
[truncated: 15 more columns]

## Sheet: Statistical data_Metabolites
Metabolites	log2 FC		Linear mixed model
			Difference between treated and control group	Negative log (p-value) for effect of treatment; significance 1.3 (*); 2 (**); 3 (***)	Log-Likelihood of model without random effect of litter	Log-Likelihood of model with random effect of litter	Likelihood ratio test (LR)	Negative log (p-value) for LR test (litter); significance 1.3 (*); 2 (**); 3 (***)	Difference between treated and control group	Negative log (p-value) for effect of treatment; significance 1.3 (*); 2 (**); 3 (***)	Log-Likelihood of model without random effect of litter	Log-Likelihood of model with random effect of litter	Likelihood ratio test (LR)	Negative log (p-value) for LR test (litter); significance 1.3 (*); 2 (**); 3 (***)
	placenta	brain	placenta						brain
5-HIAAa	0.178439	ND	0.0364953	0.513558	29.0209	23.4664	-11.1089	0	ND	ND	ND	ND	ND	ND
Adenineb	0.00514066	0.0345157	0.00930217	0.0264065	-9.13198	-12.2785	-6.29302	0	0.0456567	0.0356209	-45.3396	-45.8397	-1.0001	0
Adenosinea	-0.174813	0.337876	-0.306562	0.386826	-45.3196	-46.4495	-2.25981	0	1.03179	0.362069	-66.9909	-65.0078	3.96626	1.33329
ADMAa	0.41989	0.00301302	0.206835	1.56636	4.05971	0.361646	-7.39613	0	0.0191689	0.0229399	-21.134	-20.9427	0.382485	0.270611
AMPb	ND	0.348982	ND	ND	ND	ND	ND	ND	2.79307	0.150303	-115.472	-109.334	12.2765	3.33846
Argininea	0.126737	0.0238272	0.119962	0.963687	20.2305	18.4529	-3.55515	0	0.0273972	0.105559	13.2511	13.2227	-0.0566242	0
Argininosuccinateb	0.254808	-0.0275179	0.46688	0.497148	-46.6868	-47.095	-0.816371	0	0.00912063	0.0164231	-9.39568	-10.3669	-1.94244	0
Aspartic acida	0.142664	0.438785	0.136104	0.437054	-11.5693	-14.3005	-5.46246	0	0.321802	2.95157	-1.23808	-4.78616	-7.09616	0
Betaineb	-0.0302485	0.19058	-0.0136314	0.0826914	26.6709	24.6335	-4.07471	0	0.130482	2.27891	20.1634	15.0756	-10.1757	0
CAR 14:0b	-0.786496	ND	-0.447613	0.589364	-47.9043	-48.6509	-1.4933	0	ND	ND	ND	ND	ND	ND
CAR 16:0b	-0.757296	ND	-0.47198	0.698723	-45.6881	-46.5935	-1.81068	0	ND	ND	ND	ND	ND	ND
CAR 18:1b	-0.0811095	ND	-0.0808223	0.0541846	-53.4724	-53.6872	-0.429636	0	ND	ND	ND	ND	ND	ND
CAR 2:0b	-0.0247633	0.46222	-0.0193835	0.0781213	7.53311	4.28781	-6.49061	0	0.455827	4.95786	-8.48506	-11.5335	-6.0969	0
CAR 20:4b	-0.191395	ND	-0.168888	0.167137	-39.3848	-39.7507	-0.73183	0	ND	ND	ND	ND	ND	ND
CAR 3:0b	0.0172165	ND	0.0133267	0.0249481	-10.8205	-11.5288	-1.41664	0	ND	ND	ND	ND	ND	ND
CAR 5:0;Ob	0.11847	0.377983	0.0477639	0.0815427	-16.231	-16.9661	-1.47008	0	0.243631	1.11813	4.27578	4.82331	1.09507	0.529662
Carnitinea	0.0840415	0.347616	0.0440628	0.225814	19.5005	19.9787	0.956386	0.483995	0.235671	3.44958	13.0726	8.59991	-8.94537	0
CDP-cholineb	ND	-0.582098	ND	ND	ND	ND	ND	ND	-0.672231	0.468134	-48.4411	-47.6265	1.62917	0.695041
Creatineb	0.272086	0.0979822	0.174078	1.5023	21.1558	21.445	0.57841	0.349755	0.0640217	results	42.6069	36.6736	-11.8667	0
Creatinineb	0.435539	0.129882	0.254831	1.36876	3.34141	2.11666	-2.44951	0	0.121548	0.225524	-9.59331	-7.75083	3.68495	1.26038
Cystineb	0.338632	-0.160664	0.464585	0.196166	-63.445	-60.7843	5.32149	1.67646	-0.367109	0.109357	-69.3689	-67.7478	3.24226	1.14411
Cytidinea	0.0551626	-0.0562776	0.0493136	0.111511	-21.2309	-23.6572	-4.85257	0	-0.0245479	0.0856609	4.74403	1.74975	-5.98855	0
Deoxycarnitineb	0.11117	0.167994	0.0590643	0.176564	-2.1015	-4.09874	-3.99448	0	0.108333	0.354743	3.51146	2.6518	-1.71932	0
GABAa	0.0290899	0.121513	0.0173459	0.106665	18.4774	14.1052	-8.74439	0	0.0898852	0.689031	19.48	16.1937	-6.57245	0
Glutamic acida	0.179071	0.106973	0.190153	0.332753	-17.2804	-15.0789	4.40291	1.44518	0.0781111	0.926534	30.3221	26.4927	-7.65882	0
Glutaminea	0.28322	-0.023623	0.205611	0.577586	-3.61728	0.52791	8.29038	2.39951	-0.00871639	0.0220291	6.63373	9.32918	5.39091	1.69375
GMPb	ND	0.0626099	ND	ND	ND	ND	ND	ND	0.350632	0.0740277	-76.7401	-74.235	5.01028	1.59865
Guanineb	-0.148909	0.0351926	-0.123525	0.686369	-3.09574	-6.64292	-7.09437	0	0.0177506	0.032172	-21.0323	-23.2117	-4.35886	0
Guanosinea	-0.294766	0.136823	-0.154813	0.210202	-28.5431	-28.7766	-0.466937	0	0.0502469	0.247967	1.94186	-1.82557	-7.53486	0
Histidinea	-0.074495	-0.0319747	-0.0509183	0.287858	10.9721	7.06706	-7.81011	0	0.0376358	0.0610316	-8.08286	-4.74909	6.66752	2.00795
Hypoxanthinea	0.0861463	0.00273007	0.060122	0.840481	28.7777	23.3975	-10.7605	0	-0.00657985	0.0429041	29.9849	26.1967	-7.57632	0
IMPb	ND	0.350174	ND	ND	ND	ND	ND	ND	1.4481	0.485504	-74.9747	-73.2546	3.44013	1.19633
Inosinea	0.1067	0.0405816	0.156926	0.960098	3.27425	-0.311036	-7.17058	0	0.0234777	0.239397	28.1221	22.7226	-10.7991	0
iso CAR 4:0b	-0.367798	ND	-0.116694	0.217266	-11.705	-9.49267	4.42466	1.45071	ND	ND	ND	ND	ND	ND
iso CAR 4:0b	0.219435	ND	0.103866	0.176596	-14.3318	-12.4156	3.83244	1.29869	ND	ND	ND	ND	ND	ND
iso CAR 5:0b	-0.542259	ND	-0.174833	0.347725	-13.1394	-12.0268	2.22534	0.867221	ND	ND	ND	ND	ND	ND
Isoleucinea	0.0375014	-0.0389813	0.023047	0.224373	30.0271	24.9531	-10.1482	0	-0.0095856	0.0425452	19.6746	18.4787	-2.39188	0
Kynurenic acida	-1.0759	ND	-0.343151	1.9351	-13.7929	-16.6715	-5.75722	0	ND	ND	ND	ND	ND	ND
Kynureninea	0.465673	0.462464	0.346627	1.78286	-0.101175	-0.52285	-0.843349	0	0.244384	1.08108	-2.00083	-4.71606	-5.43046	0
Leucinea	0.0136958	0.000239751	0.00693608	0.0818454	32.6502	26.8689	-11.5626	0	0.017611	0.077842	18.4094	16.8007	-3.2174	0
Lysinea	0.182134	-0.0430652	0.102143	0.905506	25.9492	26.3638	0.829253	0.440706	-0.000245816	0.000695151	7.32274	6.3363	-1.97286	0
Methioninea	0.142779	0.179037	0.0790298	1.07974	34.2986	30.5043	-7.58868	0	0.112553	0.76198	15.5731	13.035	-5.07633	0
Methyladenosineb	0.169959	0.026624	0.073511	0.486523	20.2543	18.4128	-3.68303	0	0.00629156	0.0603804	30.8888	25.3059	-11.1658	0
MTAb	0.0244304	-0.0903047	0.0863234	0.0425045	-62.9874	-62.5836	0.807611	0.433177	-0.092411	0.0744696	-38.6339	-39.1352	-1.00256	0
N-acetylneuramic acidb	-0.0883741	0.345208	-0.0552745	0.0807404	-22.9187	-23.6269	-1.41646	0	0.32602	0.348194	-27.8327	-24.5495	6.56625	1.98326
Nicotinamidea	0.0828654	0.0710887	0.0525311	0.833599	34.8525	29.3237	-11.0576	0	0.0473794	0.680807	26.7876	21.3	-10.9752	0
Pantothenic acidb	0.6652	0.045857	0.450937	1.19562	-19.4991	-19.7317	-0.465347	0	0.0351198	0.0943525	1.90662	0.901344	-2.01055	0
Phenylalaninea	0.033024	0.050383	0.0202602	0.533258	48.8553	42.0612	-13.5882	0	0.0354605	0.500473	34.8115	29.1406	-11.3417	0
Phosphocholineb	0.139762	0.146358	0.733927	0.135706	-99.546	-97.0418	5.00855	1.59821	0.170595	0.395112	-13.817	-15.6965	-3.75894	0
Prolinea	-0.176319	-0.0748575	-0.0915967	0.676114	18.7743	16.0666	-5.41553	0	-0.0222957	0.107037	22.2828	23.1293	1.69295	0.713965
Pseudouridinea	0.424786	0.157108	0.236484	1.41621	10.3525	11.0277	1.35043	0.610474	0.0695167	0.705539	24.5554	19.8561	-9.39866	0
Pyridoxamineb	0.202509	-0.0691808	0.0799221	0.222355	-3.48315	-3.88462	-0.802933	0	-0.0456599	0.162217	9.47776	8.80368	-1.34816	0
Pyridoxineb	-0.172029	-0.106252	-0.0403499	0.0900456	-10.0847	-11.7553	-3.34106	0	-0.104393	0.0930319	-44.0406	-44.6368	-1.19237	0
SAHb	-0.0607423	-0.125889	-0.253993	0.0931254	-78.5356	-77.3678	2.33562	0.8981	-0.207682	0.170418	-41.2022	-41.5027	-0.601002	0
SAMb	-0.0109467	-0.350003	-0.0345876	0.00896726	-72.2678	-68.4349	7.66565	2.24963	-0.362519	0.240546	-38.8822	-34.0774	9.60964	2.71319
SDMAa	0.454682	0.0845943	0.196649	3.94972	17.6704	12.8254	-9.69014	0	0.0523443	0.159553	0.864326	-1.2735	-4.27566	0
Serotonina	-0.444854	0.0316988	-0.477385	1.31903	-32.1601	-33.8908	-3.46132	0	-0.00059051	0.00103354	-5.85569	-5.36776	0.975845	0.490493
Tryptophana	0.160724	0.162674	0.0845817	0.368682	11.3047	12.658	2.7065	1.00026	0.0786743	0.331959	14.9381	17.2332	4.59002	1.4927
Tyrosinea	0.18116	0.169332	0.0948213	1.93264	31.6088	26.0373	-11.143	0	0.0995881	0.68233	17.3735	14.9039	-4.93929	0
Uracilb	0.162117	0.458227	0.0826003	1.45657	33.0246	27.7785	-10.4923	0	0.211019	1.33873	10.1828	8.27347	-3.81868	0
Uric acidb	-0.0535819	1.51315	-0.0156674	0.0949899	10.9613	6.53558	-8.8515	0	0.825088	0.667569	-47.9159	-47.2777	1.27627	0.587382
Uridinea	-0.298326	-0.234823	-2.27796	0.11772	-132.918	-127.269	11.2992	3.11046	-0.0872394	0.833388	17.1741	12.368	-9.61222	0
Xanthineb	0.036167	-0.107181	0.0170435	0.178179	26.2624	20.8796	-10.7655	0	-0.0388282	0.186376	10.5231	6.69082	-7.66451	0
KYN/TRP	0.355103	0.246154	0.344915	0.593481	-20.8968	-15.3286	11.1365	3.0724	-0.106752	0.305887	-8.92933	-8.50284	0.852988	0.448906
5-HT/TRP	-0.473429	-0.124446	-0.735735	1.02219	-48.3031	-49.0128	-1.41949	0	0.145888	0.245747	-7.73589	-8.89968	-2.32758	0
KYNA/KYN	-1.57204		-0.486351	2.66375	-18.7032	-21.2766	-5.1468	0
HIAA/5-HT	0.37		0.0589888	0.734904	25.241	19.9306	-10.6208	0
aidentified, bannotated, ND – not detected

## Sheet: Statistical data_Genes
	Genes	Linear mixed model
		Difference between treated and control group	Negative log (p-value) for effect of treatment; significance 1.3 (*); 2 (**); 3 (***)	Log-Likelihood of model without random effect of litter	Log-Likelihood of model with random effect of litter	Likelihood ratio test (LR)	Negative log (p-value) for LR test (litter); significance 1.3 (*); 2 (**); 3 (***)	Difference between treated and control group	Negative log (p-value) for effect of treatment; significance 1.3 (*); 2 (**); 3 (***)	Log-Likelihood of model without random effect of litter	Log-Likelihood of model with random effect of litter	Likelihood ratio test (LR)	Negative log (p-value) for LR test (litter); significance 1.3 (*); 2 (**); 3 (***)
		placenta						brain
	NE__il_1b	1.46919	1.77364	-45.8229	-38.7134	14.2191	3.78858	1.21028	7.14722	-29.561	-31.4541	-3.78621	0
	NE__il6	0.532296	0.400038	-45.7262	-37.4209	16.6106	4.33826	-0.089936	0.121533	-36.5301	-38.0945	-3.12884	0
	NE__tnf_a	2.03819	2.1146	-51.8145	-42.9515	17.7261	4.59328	1.28465	5.64118	-30.8801	-32.5285	-3.29685	0
	NE__ido2	-1.18636	1.55488	-45.2009	-40.2683	9.86517	2.77356
	NE__ido1							1.23447	2.20248	-38.4674	-37.539	1.85682	0.761973
	NE__kmo	-0.55229	0.367468	-54.0244	-49.8206	8.40763	2.42753	1.44238	3.1878	-38.8832	-38.8759	0.0147668	0.0441775
	NE__kynu	-1.28453	1.20702	-59.2602	-57.5156	3.48929	1.20924	-0.636431	0.486664	-48.0915	-45.2128	5.75755	1.78468
	NE__tph1	-2.60476	3.36487	-59.6478	-57.031	5.23362	1.65454	-0.881872	0.740538	-49.8745	-47.8601	4.02879	1.3494
	NE__kat	-2.0875	2.07313	-58.4147	-54.7168	7.3958	2.18458	-2.17809	6.88751	-46.4157	-47.1939	-1.55626	0
	NE__maoa	-1.24255	0.61998	-59.1097	-35.9509	46.3176	0	2.13118	2.89425	-54.2402	-53.5189	1.44263	0.638814
	NE__SERT	-2.87944	2.68616	-58.7092	-48.1167	21.1849	5.37983	-3.65367	4.52451	-73.1991	-72.3649	1.66856	0.706744
	NE__OCT3	-2.66734	2.22716	-58.1209	-43.7628	28.7162	7.07676	-2.0857	1.90272	-63.9775	-63.1085	1.73813	0.727285
	NE__TPH2							-3.30167	5.71477	-65.8674	-65.4942	0.746275	0.411551
